# Supplementary material for: Implication of Vegetable Oil-Derived Hydroxynonenal in the Lysosomal Cell Death for Lifestyle-Related Diseases
Source: Nutrients. 2023 Jan 24;15(3):609. doi: 10.3390/nu15030609 (PMC9921130; doi:10.3390/nu15030609)
Supplement: Supplementary file 1 [file nutrients-15-00609-s001.zip]

Archive with 1 entries (1 files):
- nutrients-2146041-supplementary.pdf
